# Supplementary material for: Re-development of mental health first aid guidelines for suicidal ideation and behaviour: a Delphi study
Source: BMC Psychiatry. 2014 Sep 13;14:241. doi: 10.1186/s12888-014-0241-8 (PMC4199061; doi:10.1186/s12888-014-0241-8)
Supplement: Additional file 4: — Items endorsed into and rejected from the guidelines, endorsement ratings across the three rounds and the corresponding round consensus was reached. [file 12888_2014_241_MOESM4_ESM.xlsx]

## Sheet: Endorsed items
	New item in Round 2	Round endorsed	Round 1 endorsement ratings		Round 2 endorsement ratings		Round 3 endorsement ratings
Item			Professionals	Consumers	Professionals	Consumers	Professionals	Consumers
Section 1- identification of suicide risk (28)
The first aider should not assume that the person will get better without help.		1	92.6829	85.7143
The first aider should not assume that the person will seek help on their own.		1	95.122	97.1429
The first aider should be able to recognise the warning signs of suicide.		1	95.122	85.7143
If the suicidal person has already harmed themselves, the first aider should administer first aid and call emergency services, asking for an ambulance.		2	82.9268	77.1429	87.5	86.9565
The first aider should act promptly if they think someone is considering suicide.		1	95.122	100
The first aider should tell the person their concerns about them, describing behaviours that have caused them to be concerned about suicide.		2	77.5	97.0588	93.75	91.3043
The first aider should be aware of their attitudes about suicide and the impact of these upon their ability to provide assistance, e.g. Beliefs that suicide is wrong or that it is a rational option.		1	82.5	91.1765
The first aider should demonstrate appropriate language when referring to suicide by using the terms 'suicide' or 'died by suicide'.		2	87.5	79.4118	87.5	82.6087
The first aider should avoid using terms to describe suicide that promote stigmatising attitudes, e.g. 'commit suicide' or refer to a suicide attempt as having 'failed' or been 'unsuccessful'.		1	82.5	88.2353
The first aider should be aware that different cultures have different beliefs and attitudes about suicide.		1	95	88.2353
If the first aider thinks someone might be having suicidal thoughts, they should ask that person directly.		1	97.5	88.2353
If the first aider has even a mild suspicion that the person is having suicidal thoughts, they should ask.		1	90	85.2941
If the first aider thinks someone might be having suicidal thoughts and feels unable to ask them, the first aider should find someone who is able to ask.		1	95	94.1176
The first aider should not avoid using the word 'suicide'. It is important to discuss the issue directly, without dread or expressing negative judgement.		1	92.5	94.1176
The first aider should know that it is more important to ask about suicidal thoughts than to be concerned about the exact wording.		1	100	88.2353
The first aider should not ask about suicide in leading or judgemental ways e.g. 'You're not thinking of doing anything stupid, are you?'	*	2	-	-	93.75	100
The first aider should be aware that if a person is not suicidal, asking them cannot put the idea of suicide in their head.		2	97.5	79.4118	100	86.9565
The first aider should be aware that if a person is suicidal, asking them about suicidal thoughts will not increase the risk that they will act on these.		1	100	88.2353
The first aider should be aware that if a person is suicidal, asking them about suicidal thoughts will allow them the chance to talk about their problems and show them that somebody cares.		1	100	100
The first aider should understand that the person may not want to talk with them, and should offer to help them find someone else to talk to.		1	84.6154	94.1176
The first aider should be aware that it is more important to genuinely want to help than to be of the same age, gender or cultural background as the person.	*	2	-	-	90.625	95.6522
If the first aider is unable to make a connection with the person, they should offer to help them find someone else to talk to.		1	89.7436	97.0588
The first aider should know that it is common to feel panic or shock when someone discloses thoughts of suicide.		2	79.4872	88.2353	87.5	95.6522
The first aider should appear calm and confident in the face of the suicide crisis, as this may have a reassuring effect for the suicidal person.		1	92.3077	94.1176
The first aider should react to expressions of suicidal thoughts with calmness and empathy.		1	97.4359	97.0588
The first aider should avoid expressing negative reactions to suicidal thoughts, e.g. judgement, shock, panic, anger.		1	97.4359	94.1176
The first aider should allow the suicidal person to discuss their feelings. A suicidal person may feel relief at being able to do so.		1	100	100
If the suicidal person says they are hearing voices, the first aider should ask what the voices are telling the person in case the voices are relevant to their current suicidal thoughts.	*	2	-	-	81.25	82.6087
Section 2- Assessing seriousness of suicide risk (16)
The first aider should take all thoughts of suicide seriously. The lack of a plan for suicide is not sufficient to ensure safety.		1	97.4359	91.1765
The first aider should determine the urgency of taking action based on recognition of suicide warning signs.		2	82.0513	73.5294	81.25	82.6087
The first aider should take expressions of suicidal thoughts seriously and act on these, not dismissing them as 'attention seeking' or a 'cry for help'.		1	100	100
The first aider should ask the suicidal person if they have a plan for suicide.		1	100	100
The first aider should ask the suicidal person how they intend to suicide i.e. ask them direct questions about how, when and where they intend to suicide.		2	94.8718	76.4706	93.75	82.6087
The first aider should ask the suicidal person if they have decided when they will carry out their plan.		1	94.8718	88.2353
The first aider should find out if the suicidal person has already taken steps to secure the means to end their life.		1	97.4359	88.2353
The first aider should be aware that those at the highest risk for acting on thoughts of suicide in the near future have a specific suicide plan, the means to carry out the plan, a time set for doing it, and an intention to do it.		1	92.3077	91.1765
The first aider should ask the suicidal person if they have been using drugs or alcohol.		1	89.7436	88.2353
The first aider should ask the suicidal person ask if the suicidal person has received treatment for mental health problems or is taking any medication.		1	87.1795	97.0588
The first aider should ask the suicidal person if they have ever made a suicide plan in the past.		2	92.3077	79.4118	90.625	86.9565
The first aider should ask the suicidal person if they have ever made a suicide attempt in the past.		1	94.8718	91.1765
The first aider should ask the suicidal person how they are feeling right now.		1	92.3077	100
The first aider should ask the suicidal person if they have told anyone about how they are feeling.		1	87.1795	91.1765
The first aider should ask the suicidal person if there have been changes in their employment, social life, or family.		2	74.359	85.2941	81.25	82.6087
The first aider should ask the suicidal person about current supports to help the person at risk.		1	97.4359	91.1765
Section 3- Initial assistance (31)
The first aider should not put themselves in any danger while offering support to the suicidal person.		2	76.9231	97.0588	93.75	100
The first aider should not leave someone who is feeling suicidal on their own.		2	76.9231	85.2941	81.25	86.9565
The first aider should work collaboratively with the suicidal person to ensure their safety, rather than acting alone to prevent suicide.		1	89.7436	91.1765
If the first aider suspects there is an immediate risk of the person acting on suicidal thoughts, they should act quickly even if they are unsure.		1	97.4359	91.1765
The first aider should be prepared for the suicidal person to possibly express anger and feel betrayed by their attempt to prevent their suicide or help them get professional help.		1	89.7436	88.2353
If the person is suicidal, the first aider should discuss with the suicidal person what actions they should take to get help.		2	94.8718	76.4706	90.625	91.3043
If the person is suicidal, the first aider should encourage the suicidal person to get appropriate professional help as soon as possible (i.e. See a mental health professional or someone at a mental health service).		1	87.1795	85.2941
If the suicidal person can't commit to stay safe, the first aider should:
· Discuss with the suicidal person what actions they should take to get help.		1	97.3684	85.2941
· Encourage the suicidal person to get appropriate professional help as soon as possible (i.e. See a mental health professional or someone at a mental health service).		2	86.8421	76.4706	84.375	82.6087
· Seek the permission of the suicidal person to contact their regular doctor or mental health professional about their concerns.		2	81.5789	73.5294	84.375	91.3043
If the suicidal person has a specific plan, the first aider should:
· Discuss with the suicidal person what actions they should take to get help.		1	92.1053	88.2353
· Encourage the suicidal person to get appropriate professional help as soon as possible (i.e. See a mental health professional or someone at a mental health service).		1	86.8421	88.2353
· Call a mental health centre or crisis telephone line and ask for advice on the situation.		2	78.9474	82.3529	87.5	91.3043
If the suicidal person has the means to carry out their suicide plan, the first aider should discuss with the suicidal person what actions they should take to get help		1	94.7368	82.3529
If the suicidal person does not agree to give the first aider the things they intend using to kill themselves, the first aider should:
· Discuss with the suicidal person what actions they should take to get help.		1	84.2105	85.2941
· Call a mental health centre or crisis telephone line and ask for advice on the situation.		2	78.9474	82.3529	81.25	86.9565
If the suicidal person has attempted suicide in the past, the first aider should:
· Discuss with the suicidal person what actions they should take to get help.		1	86.8421	82.3529
· Encourage the suicidal person to get appropriate professional help as soon as possible (i.e. See a mental health professional or someone at a mental health service).		1	86.8421	79.4118
If the suicidal person is known to have a diagnosis of a mental illness, the first aider should:
· Discuss with the suicidal person what actions they should take to get help.		1	94.4444	88.2353
· Encourage the suicidal person to get appropriate professional help as soon as possible (i.e. See a mental health professional or someone at a mental health service).		1	91.6667	85.2941
If the suicidal person refuses professional help, the first aider should call a mental health centre or crisis telephone line and ask for advice on the situation.		2	75	70.5882	83.871	91.3043
If the first aider needs to contact a health professional about the suicidal person, they should preferably contact a professional the person already knows and trusts.		1	86.1111	85.2941
If the first aider has to call the police, they should inform them that the person is suicidal in order to help them respond appropriately.		1	97.2222	85.2941
If the suicidal person is reluctant to seek help, the first aider should:
· Keep encouraging them to see a mental health professional.		1	88.8889	94.1176
· Contact a suicide prevention hotline for guidance on how to help them.		1	80.5556	82.3529
If the suicidal person doesn't want to talk to someone face-to-face, the first aider should encourage them to contact a suicide helpline.		2	86.1111	79.4118	93.5484	95.6522
The first aider should find out information on the resources and services available for a person who is considering suicide.		1	94.4444	91.1765
The first aider should provide the suicidal person with information and resources about where they can seek help.		1	94.4444	91.1765
If the suicidal person has a weapon, the first aider should contact the police.		2	72.2222	79.4118	87.0968	82.6087
The first aider should exercise appropriate self-care after helping someone who is feeling suicidal.	*	2	-	-	90.3226	100
The first aider must keep in mind that they may not be successful in preventing suicide.		1	94.4444	97.0588
Section 4- Talking with the suicidal person (39)
The first aider should tell the suicidal person they care and want to help.		1	97.2222	100
The first aider should reassure the suicidal person that they want to hear whatever the person has to say.		1	86.1111	94.1176
The first aider should give the suicidal person their undivided attention.		1	100	94.1176
The first aider should be patient and calm while the suicidal person is talking about their feelings.		1	100	97.0588
The first aider should be conscious of their body language, ensuring it doesn't communicate a lack of interest or negative attitude.		1	100	91.1765
The first aider should show they are listening by summarising what the suicidal person is saying.		1	86.1111	94.1176
The first aider should clarify important points with the person to make sure they fully understand.		1	91.6667	88.2353
The first aider should ask what the suicidal person is thinking and feeling.		1	94.4444	97.0588
The first aider should be supportive and understanding of the suicidal person.		1	100	100
The first aider should express empathy for the suicidal person.		1	94.4444	100
The first aider should listen to the suicidal person without expressing judgment.		1	100	100
The first aider should let the suicidal person know that it's okay to talk about things that might be painful.		1	97.2222	94.1176
The first aider should ask open questions to find out more about the suicidal thoughts and feelings and the problems behind these.		1	91.6667	97.0588
The first aider should focus on the things that will keep the suicidal person safe for now rather than the things that put the person at risk.		1	91.6667	97.0588
Suicidal thoughts are often a plea for help and a desperate attempt to escape from problems and distressing feelings. The first aider should therefore allow the suicidal person to talk about those thoughts and feelings.		1	91.6667	91.1765
The first aider needs to allow the suicidal person to talk about their reasons for wanting to die.		1	91.6667	82.3529
The first aider should ask about issues that affect the immediate safety of the person who is suicidal.		1	100	94.1176
The first aider should accept what the suicidal person is saying without agreeing or disagreeing with their behaviour or point of view.		1	83.3333	94.1176
The first aider should validate the suicidal person's thoughts and feelings and acknowledge that these may be hard to talk about.		1	91.6667	97.0588
The first aider should allow the suicidal person to express their feelings (.e.g. allow them to cry, express anger or scream).		1	97.2222	91.1765
The first aider should reassure the suicidal person that they are there for them and want to help.		1	91.6667	100
The first aider should remind the suicidal person that suicidal thoughts need not be acted on.		2	87.0968	91.3043
The first aider should reassure the suicidal person that there are solutions to problems or ways other than suicide for coping.		1	91.6667	100
The fact that the suicidal person is still alive, and talking to the first aider about their feelings, means that they are not quite sure about suicide. The first aider should point this out as a positive thing.		1	63.8889	52.9412
The first aider should thank the suicidal person for sharing their feelings with them and acknowledging the courage this takes.		1	86.1111	94.1176
The first aider should find out what has supported the suicidal person in the past and whether these supports are still available.		1	91.6667	94.1176
The first aider should ask the suicidal person how they would like to be supported and if there is anything they can do to help.		1	100	97.0588
The first aider should not try to take on the suicidal person's responsibilities.		1	83.3333	82.3529
The first aider should not argue or debate with the person about their thoughts of suicide.		1	97.2222	94.1176
The first aider should not discuss with the person whether suicide is right or wrong.		1	88.8889	97.0588
The first aider should not minimise the suicidal person's problems.		1	100	91.1765
The first aider should not interrupt with stories of their own.		2	87.0968	82.6087
The first aider should not give glib 'reassurance' such as 'don't worry', 'cheer up', 'you have everything going for you' or 'everything will be alright'.		1	100	91.1765
The first aider should not call their bluff', dare or tell the suicidal person to 'just do it'.		1	100	88.2353
The first aider should not attempt to give the suicidal person a diagnosis of a mental health problem.		1	83.3333	91.1765
The first aider should not use guilt or threats to prevent suicide (e.g. do not tell the person they will go to hell or ruin other people's lives if they die by suicide).		1	97.2222	91.1765
The first aider should not let the fear of saying the wrong words or of not saying the perfect words keep them from encouraging the suicidal person to talk.		1	100	94.1176
The first aider should not take any hurtful actions or words of the suicidal person personally.		1	97.2222	97.0588
Section 5- No-suicide contracts (8)
The first aider should engage the suicidal person to the fullest extent possible in decisions about a safety plan.		2	80.5556	79.4118	90.3226	95.6522
The safety plan should be clear, outlining what will be done, who will be doing it, and when it will be carried out.		2	77.7778	88.2353	93.5484	91.3043
The safety plan should focus more on what the suicidal person should do rather than what they should not do.		2	75	85.2941	83.871	95.6522
The safety plan should be for a length of time which will be easy for the suicidal person to cope with, so that they can feel able to fulfil the agreement and have a sense of achievement.		2	69.4444	85.2941	87.0968	82.6087
The first aider should not assume that a safety plan is adequate to keep the suicidal person safe.		1	94.4444	91.1765
Safety plans should include 24-hour safety contacts in case the suicidal person feels unable to continue with the agreement not to attempt suicide (such as a suicide helpline, professional helper or family member).		1	86.1111	91.1765
The safety plan should include contact numbers for the suicidal person's doctor or mental health care professional, a suicide helpline or 24-hour crisis line, as well as friends and family members who will help in an emergency.		1	88.8889	88.2353
The first aider should ask the suicidal person to keep a list of safety contacts with them and agree to call someone when they are feeling suicidal.		1	83.3333	91.1765
Section 6- Ensuring safety (0)
No items were endorsed in this section
Section 7- Passing time during the crisis (0)
No items were endorsed in this section
Section 8- What the first aider should know (15)
The first aider should be aware of the risk factors for suicide.		1	86.1111	93.9394
The first aider should be aware of the link between suicide and mental illness.		1	91.6667	81.8182
The first aider should be aware that talking about suicide will not 'put the idea' into someone's head.		1	97.2222	87.8788
The first aider should be aware that it is more important to be genuinely caring than to say 'all the right things'.	*	2	-	-	96.7742	100
The first aider should be aware of the reasons why people have thoughts about suicide.		1	83.3333	90.9091
The first aider should be aware that most suicidal people do not want to die. They simply do not want to live with the pain.		1	88.8889	87.8788
The first aider should be aware that anyone could have thoughts of suicide.		1	83.3333	90.9091
The first aider should be aware of the reasons why people who are having suicidal thoughts don't ask for help.		1	80.5556	87.8788
The first aider should be aware that suicide can be prevented.		1	88.8889	90.9091
The first aider should be aware that openly talking about suicidal thoughts and feelings can save a life.		1	94.4444	96.9697
The first aider should be aware that they should not underestimate their abilities to help a suicidal person, even to save a life.		1	88.8889	93.9394
The first aider should be aware that unless someone tells you, the only way to know if a person is thinking of suicide is to ask.		2	86.1111	78.7879	96.7742	86.9565
The first aider should be aware that use of alcohol or other drugs can increase the risk of a person acting on suicidal thoughts.		1	94.4444	87.8788
The first aider should be aware that even though the first aider can offer support, they are not responsible for the actions or behaviour of someone else, and cannot control what they might decide to do.		1	94.4444	96.9697
The first aider should be aware of the local services that can assist in response to people at risk of suicide (i.e. hospitals, mental health clinics, mobile outreach crisis teams, suicide prevention helplines, local emergency services).		1	97.2222	100
Section 9- Confidentiality (7)
The first aider must never agree to keep the risk of suicide a secret.		1	86.1111	93.9394
The first aider must never agree to keep the suicidal person's suicidal plans a secret.		1	83.3333	90.9091
If the suicidal person doesn't want the first aider to tell anyone about their suicidal thoughts, the first aider should not agree and explain why, e.g. "I care about you too much to keep a secret like this. You need help and I am here to help you get it".		2	75	87.8788	96.7742	86.9565
If the first aider needs to breach confidentiality to ensure the person's safety, they should be transparent and tell the person who they will be notifying.	*	2	-	-	90.3226	86.9565
The first aider should treat the suicidal person with respect and involve them in decisions about who else knows about the suicidal crisis.		1	94.4444	87.8788
If the suicidal person refuses to give permission to disclose information about their suicidal thoughts, the first aider may need to breach their confidentiality to ensure their safety.		1	86.1111	93.9394
The first aider should keep in mind that it is much better to have the person angry at them for sharing their suicidal thoughts without their permission in order to obtain help than to lose the person to suicide.		1	86.1111	90.9091
Section 10- Adolescent specific (20)
The first aider should not leave an adolescent who is feeling suicidal on their own.		2	77.7778	84.8485	90.3226	91.3043
If the adolescent is suicidal, the first aider should:
· Discuss with the suicidal person what actions they should take to get help.		1	88.8889	84.8485
· Encourage the suicidal person to get appropriate professional help as soon as possible (i.e. See a mental health professional or someone at a mental health service).		1	83.3333	81.8182
If the suicidal adolescent can't commit to stay safe, the first aider should:
· Discuss with the suicidal person what actions they should take to get help.		1	80.5556	84.8485
· Encourage the suicidal person to get appropriate professional help as soon as possible (i.e. See a mental health professional or someone at a mental health service).		2	72.2222	75.7576	83.871	82.6087
If the suicidal adolescent has a specific plan, the first aider should:
· Discuss with the suicidal person what actions they should take to get help.		1	88.8889	84.8485
· Call a mental health centre or crisis telephone line and ask for advice on the situation.		2	72.2222	75.7576	83.871	91.3043
If the suicidal adolescent has the means to carry out their suicide plan, the first aider should:
· Discuss with the suicidal person what actions they should take to get help.		2	83.3333	78.7879	87.0968	82.6087
· Encourage the suicidal person to get appropriate professional help as soon as possible (i.e. See a mental health professional or someone at a mental health service).		2	75	84.8485	90.3226	82.6087
If the suicidal adolescent does not agree to give the first aider the things they intend using to kill themselves, the first aider should discuss with the suicidal person what actions they should take to get help		2	80.5556	66.6667	83.871	82.6087
If the suicidal adolescent has attempted suicide in the past, the first aider should discuss with the suicidal person what actions they should take to get help.		2	83.3333	78.7879	90.3226	91.3043
If the suicidal adolescent is known to have a diagnosis of a mental illness, the first aider should:
· Discuss with the suicidal person what actions they should take to get help.		1	80.5556	84.8485
· Encourage the suicidal person to get appropriate professional help as soon as possible (i.e. See a mental health professional or someone at a mental health service).		1	80.5556	84.8485
If the suicidal adolescent refuses professional help, the first aider should call a mental health centre or crisis telephone line and ask for advice on the situation.		2	72.2222	72.7273	90.3226	86.9565
If the suicidal adolescent is reluctant to seek help, the first aider should:
· Keep encouraging them to see a mental health professional.		2	77.7778	87.8788	80.6452	91.3043
· Contact a suicide prevention hotline for guidance on how to help them.		2	75	75.7576	83.871	95.6522
· Make sure someone who is close to the suicidal adolescent is aware of the situation (i.e. close friend or family member).		1	83.3333	81.8182
If the first aider is unable to persuade the suicidal adolescent to get help, they should get assistance from a trusted friend, helpline or mental health professional.		1	88.8889	90.9091
The first aider should ensure that the suicidal adolescent receives help from a health professional, support group or relevant community organisation.		2	80.5556	78.7879	87.0968	82.6087
The first aider should treat the suicidal adolescent with respect and involve them in decisions about who else knows about the suicidal crisis.		1	83.3333	84.8485

## Sheet: Rejected items
	New item in Round 2	Round rejected	Round 1 endorsement ratings		Round 2 endorsement ratings		Round 3 endorsement ratings
Item			Professionals	Consumers	Professionals	Consumers	Professionals	Consumers
Section 1- Identification of suicide risk (24)
The first aider should talk to other people who know the person to see if they also have concerns.		1	56.0976	42.8571
The first aider should have suicide crisis resources on hand before starting a conversation with someone who might be having suicidal thoughts.		1	60.9756	65.7143
The first aider should choose a private place to talk the person about their concerns.		2	73.1707	91.4286	78.125	91.3043
The first aider should choose a time to talk to the person when there is sufficient time to discuss their concerns.		1	63.4146	74.2857	63.4146	74.2857
The first aider should avoid raising the topic of suicide with the person during an argument or if they are really upset because this may end up getting a bad reaction and distancing them.		1	20	52.9412
If the first aider is concerned about someone who is from a different cultural background to their own, they should learn about that culture's beliefs and attitudes towards suicide before approaching the person.		1	25	35.2941
The first aider should ask the person about suicidal thoughts, even if the first aider feels uncomfortable doing so.		2	87.5	79.4118	75	82.6087
If the first aider thinks someone might be having suicidal thoughts, they should ask that person indirectly at first (i.e. “Do you ever wish you did not wake up in the morning?”) and then only ask directly if the person says yes.		1	32.5	29.4118
The first aider should ask the suicidal person if they know anyone who has suicided and if they are trying to solve their problems like they did.		1	40	26.4706
If the first aider thinks someone might be having suicidal thoughts, they should begin the conversation by asking the person about how they are feeling.		1	67.5	67.6471
The first aider should ask about and allow the person time to discuss their negative feelings before asking about suicidal thoughts.		1	37.5	79.4118
If the first aider thinks the person is uncomfortable interacting with them due to differences in age group or gender, they should ask the person if they would prefer to talk to someone of the same age group or gender.		2	84.6154	79.4118	68.75	69.5652
If the first aider thinks the person is uncomfortable interacting with them due to differences in cultural background, they should ask the person if they would prefer to talk to someone of the same cultural background.		2	76.9231	73.5294	68.75	69.5652
If the first aider feels uncomfortable interacting with the person due to differences in age group or gender, they should seek assistance from someone of the same age group or gender as the person.		1	56.4103	61.7647
If the first aider feels uncomfortable interacting with the person due to differences in cultural background, they should seek the assistance of someone of the same cultural background as the person.		1	51.2821	61.7647
The first aider should respect the suicidal person and not try to take charge of the situation.		2	68.75	65.2174
The first aider should know that if the distressed person says they are not suicidal, they probably are not.		1	25.641	38.2353
If the person is at a point of despair, the first aider needs to take control and be directive in ensuring their safety.		2	84.6154	79.4118	78.125	82.6087
If the first aider clearly states that thoughts of suicide may be associated with a treatable disorder, this may instil a sense of hope for the suicidal person.		1	51.2821	61.7647
The first aider should tell the person that suicidal thoughts are temporary and will reduce over time.	*	2	-	-	40.625	60.8696
The first aider should tell the person that they won't feel this badly forever.	*	2	-	-	37.5	60.8696
If the person is psychotic, the first aider may not be able to believe them if they say they are not suicidal.		1	48.7179	50
If the suicidal person says they are hearing voices, the first aider should ask if the voices are telling them to kill themselves.		1	79.4872	58.8235
If the person is using drugs or alcohol, the first aider may not be able to believe them if they say they are not suicidal.		1	58.9744	58.8235
Section 2- Assessing seriousness of suicide risk (16)
The first aider should ask the suicidal person if they are really serious or just looking for attention.		1	5.12821	8.82353
The first aider should establish whether the person has definite plans and intentions to take their life as opposed to vague suicidal notions such as "what's the point?" or "I can't be bothered going on".		2	79.4872	76.4706	96.875	78.2609
If the suicidal person says that the situation is not serious or that they can handle it on their own, the first aider should respect this.		1	5.12821	5.88235
The first aider should not let the suicidal person convince them that it is not serious or that they can handle it on their own.		1	41.0256	64.7059
The first aider should be able to recognise the person's level of suicide risk by the number and nature of warning signs.		1	56.4103	55.8824
The first aider should ask the suicidal person if they have received mental health treatment in the past.	*	2	-	-	75	78.2609
The first aider should ask the suicidal person if they have ever received help from a mental health professional.	*	3	-	-	71.875	73.913	62.963	90.4762
The first aider should ask the suicidal person if they have a serious physical illness or if they are experiencing chronic pain.	*	2	-	-	75	56.5217
The first aider should ask the suicidal person if they have ever known anyone who has died by suicide.	*	1	69.2308	47.0588
The first aider should ask the suicidal person if anyone who they felt close to has made a suicide attempt.	*	2	-	-	62.5	52.1739
The first aider should ask the suicidal person if anyone who they felt close to has died by suicide.	*	2	-	-	65.625	47.8261
The first aider should ask the suicidal person about any family history of mental health problems or suicide.		1	64.1026	55.8824
The first aider should ask the suicidal person how things are at home and work/school.		2	69.2308	85.2941	75	82.6087
The first aider should ask the suicidal person whether the person has major debts (e.g. gambling losses).	*	2	-	-	62.5	60.8696
If the person has been helped by a mental health professional in the past, the first aider should encourage them to reconnect with that person.	*	2	-	-	62.5	78.2609
The first aider should avoid asking the suicidal person if they have a 'mental illness', instead asking if they are receiving help for any emotional or mental health problems.		1	61.5385	70.5882
Section 3- Initial assistance (69)
The first aider should only try to assist a suicidal person with whom they have a close relationship.		1	0	2.94118
The first aider does not need to be with the suicidal person all the time, but should check on them regularly.		1	28.2051	35.2941
If the person is suicidal, the first aider should seek the permission of the suicidal person to contact their regular doctor or mental health professional about their concerns.		1	71.7949	61.7647
If the person is suicidal, the first aider should sall a mental health centre or crisis telephone line and ask for advice on the situation.		1	61.5385	73.5294
If the person is suicidal, the first aider should call a doctor, psychiatrist or other professional right away for the suicidal person.		1	53.8462	41.1765
If the person is suicidal, the first aider should get the suicidal person to phone an emergency number (i.e. Emergency services, a suicide helpline, emergency mental health services).		1	51.2821	61.7647
If the person is suicidal, the first aider should phone an emergency number without letting the suicidal person know.		1	2.5641	5.88235
If the person is suicidal, the first aider should take the suicidal person to a hospital emergency department.		1	41.0256	44.1176
If the suicidal person can't commit to stay safe, the first aider should call a mental health centre or crisis telephone line and ask for advice on the situation.		2	78.9474	94.1176	78.125	95.6522
If the suicidal person can't commit to stay safe, the first aider should call a doctor, psychiatrist or other professional right away for the suicidal person.		1	50	58.8235
If the suicidal person can't commit to stay safe, the first aider should get the suicidal person to phone an emergency number (i.e. Emergency services, a suicide helpline, emergency mental health services).		1	60.5263	70.5882
If the suicidal person can't commit to stay safe, the first aider should phone an emergency number without letting the suicidal person know.		1	10.5263	17.6471
If the suicidal person can't commit to stay safe, the first aider should take the suicidal person to a hospital emergency department.		1	55.2632	58.8235
If the suicidal person has a specific plan, the first aider should seek the permission of the suicidal person to contact their regular doctor or mental health professional about their concerns.		1	76.3158	61.7647
If the suicidal person has a specific plan, the first aider should call a doctor, psychiatrist or other professional right away for the suicidal person.		1	52.6316	61.7647
If the suicidal person has a specific plan, the first aider should get the suicidal person to phone an emergency number (i.e. Emergency services, a suicide helpline, emergency mental health services).		1	57.8947	67.6471
If the suicidal person has a specific plan, the first aider should phone an emergency number without letting the suicidal person know.		1	10.5263	20.5882
If the suicidal person has a specific plan, the first aider should take the suicidal person to a hospital emergency department.		1	57.8947	52.9412
If the suicidal person has the means to carry out their suicide plan, the first aider should encourage the suicidal person to get appropriate professional help as soon as possible (i.e. See a mental health professional or someone at a mental health service).		2	78.9474	79.4118	78.125	86.9565
If the suicidal person has the means to carry out their suicide plan, the first aider should seek the permission of the suicidal person to contact their regular doctor or mental health professional about their concerns.		2	78.9474	76.4706	71.875	91.3043
If the suicidal person has the means to carry out their suicide plan, the first aider should call a mental health centre or crisis telephone line and ask for advice on the situation.		2	73.6842	85.2941	78.125	95.6522
If the suicidal person has the means to carry out their suicide plan, the first aider should call a doctor, psychiatrist or other professional right away for the suicidal person.		1	55.2632	76.4706
If the suicidal person has the means to carry out their suicide plan, the first aider should get the suicidal person to phone an emergency number (i.e. Emergency services, a suicide helpline, emergency mental health services).		1	63.1579	70.5882
If the suicidal person has the means to carry out their suicide plan, the first aider should phone an emergency number without letting the suicidal person know.		1	21.0526	26.4706
If the suicidal person has the means to carry out their suicide plan, the first aider should take the suicidal person to a hospital emergency department.		1	55.2632	58.8235
If the suicidal person does not agree to give the first aider the things they intend using to kill themselves, the first aider should:
· Seek the permission of the suicidal person to contact their regular doctor or mental health professional about their concerns.		1	73.6842	64.7059
· Encourage the suicidal person to get appropriate professional help as soon as possible (i.e. See a mental health professional or someone at a mental health service).		2	71.0526	79.4118	75	78.2609
· Seek the permission of the suicidal person to contact their regular doctor or mental health professional about their concerns.		1	73.6842	64.7059	71.875	86.9565
· Call a doctor, psychiatrist or other professional right away for the suicidal person.		1	60.5263	70.5882
· Get the suicidal person to phone an emergency number (i.e. Emergency services, a suicide helpline, emergency mental health services).		1	50	67.6471
· Phone an emergency number without letting the suicidal person know.		1	23.6842	29.4118
· Take the suicidal person to a hospital emergency department.		1	63.1579	67.6471
If the suicidal person has attempted suicide in the past, the first aider should seek the permission of the suicidal person to contact their regular doctor or mental health professional about their concerns.		1	76.3158	61.7647
If the suicidal person has attempted suicide in the past, the first aider should call a mental health centre or crisis telephone line and ask for advice on the situation.		2	71.0526	70.5882	65.625	82.6087
If the suicidal person has attempted suicide in the past, the first aider should call a doctor, psychiatrist or other professional right away for the suicidal person.		1	50	58.8235
If the suicidal person has attempted suicide in the past, the first aider should get the suicidal person to phone an emergency number (i.e. Emergency services, a suicide helpline, emergency mental health services).		1	55.2632	64.7059
If the suicidal person has attempted suicide in the past, the first aider should phone an emergency number without letting the suicidal person know.		1	10.5263	20.5882
If the suicidal person has attempted suicide in the past, the first aider should take the suicidal person to a hospital emergency department.		1	42.1053	44.1176
If the suicidal person is known to have a diagnosis of a mental illness, the first aider should:
· Seek the permission of the suicidal person to contact their regular doctor or mental health professional about their concerns.		2	77.7778	73.5294	70.9677	78.2609
· Call a mental health centre or crisis telephone line and ask for advice on the situation.		1	66.6667	76.4706
· Call a doctor, psychiatrist or other professional right away for the suicidal person.		1	50	55.8824
· Get the suicidal person to phone an emergency number (i.e. Emergency services, a suicide helpline, emergency mental health services).		1	47.2222	58.8235
· Phone an emergency number without letting the suicidal person know.		1	8.33333	14.7059
· Take the suicidal person to a hospital emergency department.		1	44.4444	44.1176
If the suicidal person is psychotic, the first aider should:
· Discuss with the suicidal person what actions they should take to get help.		1	69.4444	47.0588
· Encourage the suicidal person to get appropriate professional help as soon as possible (i.e. See a mental health professional or someone at a mental health service).		1	66.6667	58.8235
· Seek the permission of the suicidal person to contact their regular doctor or mental health professional about their concerns.		1	61.1111	58.8235
· Call a mental health centre or crisis telephone line and ask for advice on the situation.		2	75	76.4706	83.871	78.2609
· Call a doctor, psychiatrist or other professional right away for the suicidal person.		1	66.6667	67.6471
· Get the suicidal person to phone an emergency number (i.e. Emergency services, a suicide helpline, emergency mental health services).		1	38.8889	47.0588
· Phone an emergency number without letting the suicidal person know.		1	33.3333	38.2353
· Take the suicidal person to a hospital emergency department.		1	69.4444	58.8235
If the suicidal person refuses professional help, the first aider should discuss with the suicidal person what actions they should take to get help.		1	77.7778	67.6471
If the suicidal person refuses professional help, the first aider should encourage the suicidal person to get appropriate professional help as soon as possible (i.e. See a mental health professional or someone at a mental health service).		2	55.5556	73.5294	74.1935	78.2609
If the suicidal person refuses professional help, the first aider should seek the permission of the suicidal person to contact their regular doctor or mental health professional about their concerns.		1	58.3333	55.8824
If the suicidal person refuses professional help, the first aider should call a doctor, psychiatrist or other professional right away for the suicidal person.		1	47.2222	44.1176
If the suicidal person refuses professional help, the first aider should get the suicidal person to phone an emergency number (i.e. Emergency services, a suicide helpline, emergency mental health services).		1	33.3333	44.1176
If the suicidal person refuses professional help, the first aider should phone an emergency number without letting the suicidal person know.		1	19.4444	35.2941
If the suicidal person refuses professional help, the first aider should take the suicidal person to a hospital emergency department.		1	47.2222	41.1765
If the suicidal person is reluctant to seek help, the first aider should seek an agreement with them that they will contact a specific person within a specified timeframe.		1	66.6667	64.7059
If the suicidal person is reluctant to seek help, the first aider should contact emergency services on their behalf.		1	52.7778	50
If the suicidal person is reluctant to seek help, the first aider should talk to a health professional for advice on the situation.		2	69.4444	82.3529	77.4194	86.9565
If the suicidal person is reluctant to seek help, the first aider should make sure someone who is close to the suicidal person is aware of the situation (i.e. close friend or family member).		2	86.1111	79.4118	87.0968	73.913
If the suicidal person is willing to seek professional help for their suicidal thoughts, the first aider should help them plan what they will say.		1	66.6667	55.8824
If the suicidal person has a weapon, the first aider should try to take it away from them.		1	19.4444	8.82353
If the suicidal person has a weapon, the first aider should ask them to hand over the weapon.		1	61.1111	58.8235
If the suicidal person has a weapon, the first aider should not try to take it away from them.		1	25	70.5882
If the suicidal person has a weapon, the first aider should remove themselves from the situation.		1	22.2222	38.2353
If possible, the first aider should measure out prescription medication so that the suicidal person only has a certain amount available (e.g. couple of days’ worth).		1	22.2222	41.1765
If the conversation about suicide is taking place on the phone, the first aider should encourage the suicidal person to remove potentially harmful items from their sight.		1	69.4444	58.8235
If the conversation about suicide is taking place on the phone, the first aider should contact emergency services so the person is not alone.		1	47.2222	61.7647
Section 4- Talking with the suicidal person (37)
The first aider should tell the suicidal person that they do not want them to die.		1	52.7778	79.4118
The first aider should remind the suicidal person that they are loved and would be missed.		1	33.3333	76.4706
The first aider should keep in mind that asking too many questions can provoke anxiety in the suicidal person.		2	69.4444	85.2941	54.8387	86.9565
The first aider should share their thoughts with the suicidal person without expressing judgement.		2	83.3333	79.4118	77.4194	86.9565
The first aider should avoid discussion of any mental health problems experienced by the suicidal person, focusing instead on the reasons behind the suicide crisis.		1	30.5556	52.9412
The first aider should encourage the suicidal person to discuss their reasons for dying and their reasons for living, validate that they are considering both options and emphasise that living is an option for them.		2	80.5556	73.5294	70.9677	86.9565
The first aider should say whatever they feel they need to help the suicidal person decide against suicide, including the use of guilt and threats, e.g. telling them they will go to hell or they will ruin the lives of others if they die by suicide.		1	5.55556	8.82353
The first aider should reassure the suicidal person that it's okay to feel the way they do.		2	77.7778	82.3529	67.7419	86.9565
The first aider should tell the person to cheer up, and promise that everything will be ok.		1	0	2.94118
The first aider should offer hope and reassurance that their feelings are temporary, that help is available and things will get better.		2	58.3333	82.3529	70.9677	86.9565
The first aider should assure the suicidal person that the feelings they are experiencing are probably caused by a mental illness that can be treated.		1	13.8889	17.6471
The first aider should reassure the suicidal person that they understand how badly they feel.		1	13.8889	26.4706
The first aider should reassure the suicidal person that thoughts of suicide are common, and that many people have them at some stage in their lives.		1	61.1111	52.9412
The first aider should reassure the suicidal person by letting them know that we all go through tough times and need support and that reaching out for help is the first step to feeling better.		1	66.6667	70.5882
The first aider should discuss the 'good things' in a person's life, their hopes for the future, and other reasons to live.		1	66.6667	67.6471
The first aider should encourage the suicidal person to think about their personal strengths and the positive things in their life.		1	66.6667	79.4118
The first aider should remind the person of the good qualities they have.		1	52.7778	79.4118
The first aider should the first aider should inquire about the problems the suicidal person is facing and how they can help.		1	69.4444	73.5294
The first aider should the first aider should acknowledge suicide as an option, but indicate there are other alternatives.		1	61.1111	55.8824
It is important that the first aider dispute the idea that suicide is the best or most viable solution.		1	36.1111	47.0588
In order to reduce suicide risk, it is important for the first aider to try to solve the suicidal person's problems.		1	5.55556	2.94118
By discussing specific problems, the first aider can help the person work out ways of dealing with the difficulties that seem insurmountable.		1	47.2222	55.8824
The first aider should assist the suicidal person with problem-solving, by asking about the problem, identifying available resources, suggesting solutions and a plan of action.		1	55.5556	52.9412
The first aider should help the suicidal person put their problems into perspective by reminding them that other people have much worse problems and still choose to live.		1	8.33333	5.88235
The first aider should not try to provide a solution to the suicidal person's problems.		1	50	67.6471
The first aider should encourage the suicidal person to consider the consequences of suiciding, especially the effect it may have on the people they care about.		1	38.8889	44.1176
The first aider should remind the suicidal person that suicide is a permanent solution to a temporary problem.		1	36.1111	61.7647
The first aider should accept the suicidal feelings for what they are and discuss suicide as a possibility rather than an unthinkable act.		1	55.5556	44.1176
If the first aider has a close relationship with the suicidal person, they should show they care about them by hugging them or holding their hand.		1	30.5556	35.2941
The first aider should not touch (e.g. hug or hold hands with) the suicidal person unless they have a close personal relationship.		1	25	41.1765
The first aider should not touch (e.g. hug or hold hands with) the suicidal person without their permission.		2	72.2222	79.4118	64.5161	73.913
The first aider should suggest things to distract the suicidal person from their suicidal thoughts, especially things which are relatively easy to do and which will encourage a sense of control and achievement.		1	44.4444	55.8824
If the first aider is having trouble communicating with the suicidal person, they should ask simple questions, repeating these if necessary.		1	69.4444	76.4706
The first aider should offer to help the suicidal person with practical tasks. This can give the person a chance to spend some time dealing with their situation or give them a chance for some rest.		1	30.5556	47.0588
The first aider should avoid giving advice.		1	47.2222	44.1176
The first aider should avoid asking the suicidal person why they are having suicidal thoughts.		1	11.1111	14.7059
If the suicidal person is thinking about taking an overdose, the first aider should tell the person that overdosing can lead to messy, painful and long-drawn-out consequences, such as slow poisoning.		1	2.77778	14.7059
Section 5- No-suicide contracts (18)
The first aider should develop a safety plan with the suicidal person.		1	77.7778	67.6471
The safety plan should be written down and signed by both the first aider and the suicidal person.		1	27.7778	58.8235
If the suicidal person doesn't want to write the safety plan down, it is fine to make a verbal agreement.		1	52.7778	52.9412
Verbal agreements should be repeated out loud by the suicidal person back to the first aider to ensure that both parties agree on the terms.		1	47.2222	61.7647
The first aider should get a verbal commitment from the suicidal person that they will not act upon thoughts of suicide until they have met with a professional.		1	44.4444	58.8235
The safety plan should include an agreement that the suicidal person does not attempt suicide.		1	47.2222	61.7647
The safety plan should include an agreement that the suicidal person does not use any alcohol or other drugs.		1	44.4444	41.1765
The safety plan should be kept somewhere accessible to the suicidal person.		1	61.1111	79.4118
The safety plan should include an indication of when they will end, for example, the time the suicidal person will next speak to the first aider.		1	58.3333	73.5294
The safety plan should be for a length of time that will present a challenge for the suicidal person, so that they can see that they can manage alone.		1	19.4444	11.7647
The first aider should work with the suicidal person to create plans to ensure their safety for the next 24, 48 and 72 hours.		1	63.8889	70.5882
If the suicidal person won't make a safety plan, it is not safe to leave them alone for any period of time. The first aider should make sure someone stays close by the person (in the same room, in visual contact) and get outside help immediately.		1	63.8889	73.5294
If the suicidal person won't make a safety plan, the first aider should get professional help immediately.		1	63.8889	73.5294
The first aider shouldn't use a safety plan with a suicidal person they don't know well.		1	25	29.4118
The first aider should only make a safety plan with someone they know well.		1	13.8889	29.4118
The first aider shouldn't use a safety plan with a suicidal person who is severely depressed.		1	16.6667	35.2941
The first aider shouldn't use a safety plan with a suicidal person who is using drugs or alcohol.		1	19.4444	41.1765
The first aider shouldn't use a safety plan with a suicidal person who is psychotic.		1	41.6667	55.8824
Section 6- Ensuring safety (9)
The first aider should make sure any potentially harmful items are not available to the suicidal person by removing access to these items.		1	72.2222	69.697
The first aider should try to remove the means of suicide available to the suicidal person if it is safe to do so.		2	77.7778	84.8485	74.1935	86.9565
The first aider should try to remove the person from the means of suicide e.g. if the suicidal person is at home alone with the means for suicide, the first aider should take them somewhere safe.	*	2	-	-	54.8387	56.5217
The first aider should ask the suicidal person to give them the things they intend using to kill themselves.		1	63.8889	60.6061
If the suicidal person agrees to give the first aider the things they intend using to kill themselves, the first aider should dispose of them right away (i.e. flush pills down the toilet, hand gun to the police, throw away razors or knives).		1	38.8889	60.6061
If the suicidal person agrees to hand over the means of suicide, on the condition that they can have them back if they want them, the first aider should argue the point with them for as long as it takes.		1	8.33333	6.06061
If the suicidal person agrees to hand over the means of suicide, on the condition that they can have them back if they want them, the first aider should agree to this.		1	22.2222	24.2424
If the first aider can't get the suicidal person to agree to hand over the means of suicide (for example, pills, gun, razor), emergency services must be contacted immediately.		1	55.5556	75.7576
If the first aider can't get the suicidal person to agree to hand over the means of suicide (for example, pills, gun, razor), they should try to take these things secretly.		1	5.55556	3.0303
Section 7- Passing time during the crisis (13)
The first aider should ask the suicidal person to postpone the decision to suicide.		1	61.1111	72.7273
The first aider should stay with the suicidal person and keep them company.	*	3	-	-	67.7419	82.6087	66.6667	90.4762
The first aider should discuss with the person what might be helpful for them to pass time during the crisis.	*	3	-	-	74.1935	78.2609	77.7778	90.4762
The first aider should develop a list with the suicidal person of other things they can do to distract themselves.		1	66.6667	66.6667
The first aider should do something pleasant for the suicidal person. For example, cooking a favourite meal, renting a movie or listening to music with them.		1	33.3333	42.4242
The first aider should encourage the suicidal person to undertake some relaxing activities, such as taking a hot bath, going for a long walk or reading something enjoyable.		1	58.3333	45.4545
The first aider should encourage the suicidal person to do something active like going for a swim or a jog.		1	50	33.3333
The first aider should offer to join the person in some activity they normally enjoy.		1	44.4444	42.4242
The first aider should encourage the suicidal person to take some sleeping pills, as they should be feeling better by the time they wake up.		1	5.55556	6.06061
The first aider should encourage the suicidal person to drink a few glasses of alcohol, to make the time pass more quickly.		1	2.77778	3.0303
The first aider should not take the suicidal person to parties or places where people are having fun, as this could make them more depressed.		1	5.55556	18.1818
The first aider should during the suicidal crisis, the suicidal person and the first aider should be actively working on practical strategies to solve the life problems.		1	36.1111	24.2424
If the suicidal person wants to be left alone, and can assure the first aider of their safety, the first aider should agree.		1	27.7778	33.3333
Section 8- What the first aider should know (7)
The first aider should be aware of how commonly suicide occurs.		2	77.7778	87.8788	74.1935	82.6087
The first aider should be aware that there are many more suicide attempts than suicides.		2	77.7778	78.7879	70.9677	65.2174
The first aider should be aware that many people who are suicidal act impulsively and that the first aider's role is to slow down their thinking and help them feel more in control.	*	2	-	-	74.1935	69.5652
The first aider should be aware that suicidal people believe they have no choice but to die by suicide.		2	77.7778	81.8182	54.8387	82.6087
The first aider should be aware that suicidal thoughts are temporary.		2	83.3333	63.6364	70.9677	86.9565
The first aider should be aware that suicidal behaviour is a cry for help.		1	36.1111	69.697
The first aider should be aware that people thinking about suicide are not likely to seek help, but do show warning signs to their family and friends.		1	61.1111	66.6667
Section 9- Confidentiality (5)
If the first aider needs to breach confidentiality to ensure the person's safety, they should go back to the person at a later time and tell them why they did it.	*	2	-	-	48.3871	43.4783
If the suicidal person asks the first aider to keep the discussion about suicide a secret, the first aider should keep the secret.		1	5.55556	6.06061
If the suicidal person asks the first aider to promise they will keep the discussion about suicide a secret, they should agree, but tell someone else anyway.		1	0	9.09091
The first aider should not keep the person's suicidal thoughts a secret from potential helpers, but should discuss with the person whether other details should be confidential.		1	75	66.6667
The first aider should treat everything the suicidal person says in complete confidence.		1	13.8889	6.06061
Section 10- Adolescent specific (72)
If the suicidal adolescent says that the situation is not serious or that they can handle it on their own, the first aider should respect this.		1	2.77778	0
The first aider does not need to be with the suicidal adolescent all the time, but should check on them regularly.		1	16.6667	21.2121
If the adolescent is suicidal, the first aider should:
· Seek the permission of the suicidal person to contact their regular doctor or mental health professional about their concerns.		1	77.7778	54.5455
· Call a mental health centre or crisis telephone line and ask for advice on the situation.		1	69.4444	66.6667
· Call a doctor, psychiatrist or other professional right away for the suicidal person.		1	44.4444	54.5455
· Get the suicidal person to phone an emergency number (i.e. Emergency services, a suicide helpline, emergency mental health services).		1	41.6667	60.6061
· Phone an emergency number without letting the suicidal person know.		1	8.33333	12.1212
· Take the suicidal person to a hospital emergency department.		1	41.6667	42.4242
· Always notify the adolescent's parents that the adolescent is suicidal.	*	2	-	-	38.7097	47.8261
If the suicidal adolescent can't commit to stay safe, the first aider should:
· Seek the permission of the suicidal person to contact their regular doctor or mental health professional about their concerns.		1	77.7778	54.5455
· Call a mental health centre or crisis telephone line and ask for advice on the situation.		1	72.2222	66.6667
· Call a doctor, psychiatrist or other professional right away for the suicidal person.		1	50	66.6667
· Get the suicidal person to phone an emergency number (i.e. Emergency services, a suicide helpline, emergency mental health services).		1	55.5556	72.7273
· Phone an emergency number without letting the suicidal person know.		1	11.1111	24.2424
· Take the suicidal person to a hospital emergency department.		1	50	66.6667
If the suicidal adolescent has a specific plan, the first aider should:
• Seek the permission of the suicidal person to contact their regular doctor or mental health professional about their concerns.		1	75	66.6667
· Call a doctor, psychiatrist or other professional right away for the suicidal person.		1	50	66.6667
· Get the suicidal person to phone an emergency number (i.e. Emergency services, a suicide helpline, emergency mental health services).		1	52.7778	72.7273
· Phone an emergency number without letting the suicidal person know.		1	11.1111	27.2727
· Take the suicidal person to a hospital emergency department.		1	47.2222	63.6364
If the suicidal adolescent has the means to carry out their suicide plan, the first aider should:
• Seek the permission of the suicidal person to contact their regular doctor or mental health professional about their concerns.		1	72.2222	60.6061
· Call a mental health centre or crisis telephone line and ask for advice on the situation.		2	72.2222	75.7576	77.4194	82.6087
· Call a doctor, psychiatrist or other professional right away for the suicidal person.		1	52.7778	69.697
· Get the suicidal person to phone an emergency number (i.e. Emergency services, a suicide helpline, emergency mental health services).		1	50	66.6667
· Phone an emergency number without letting the suicidal person know.		1	13.8889	27.2727
· Take the suicidal person to a hospital emergency department.		1	55.5556	57.5758
If the suicidal adolescent does not agree to give the first aider the things they intend using to kill themselves, the first aider should:
· Encourage the suicidal person to get appropriate professional help as soon as possible (i.e. See a mental health professional or someone at a mental health service).		2	75	72.7273	74.1935	78.2609
· Seek the permission of the suicidal person to contact their regular doctor or mental health professional about their concerns.		1	75	54.5455
· Call a mental health centre or crisis telephone line and ask for advice on the situation.		1	66.6667	72.7273
· Call a doctor, psychiatrist or other professional right away for the suicidal person.		1	55.5556	60.6061
· Get the suicidal person to phone an emergency number (i.e. Emergency services, a suicide helpline, emergency mental health services).		1	50	60.6061
· Phone an emergency number without letting the suicidal person know.		1	16.6667	36.3636
· Take the suicidal person to a hospital emergency department.		1	63.8889	63.6364
If the suicidal adolescent has attempted suicide in the past, the first aider should:
· Encourage the suicidal person to get appropriate professional help as soon as possible (i.e. See a mental health professional or someone at a mental health service).		2	77.7778	84.8485	74.1935	82.6087
· Seek the permission of the suicidal person to contact their regular doctor or mental health professional about their concerns.		1	72.2222	66.6667
· Call a mental health centre or crisis telephone line and ask for advice on the situation.		1	69.4444	63.6364
· Call a doctor, psychiatrist or other professional right away for the suicidal person.		1	50	63.6364
· Get the suicidal person to phone an emergency number (i.e. Emergency services, a suicide helpline, emergency mental health services).		1	55.5556	60.6061
· Phone an emergency number without letting the suicidal person know.		1	8.33333	33.3333
· Take the suicidal person to a hospital emergency department.		1	47.2222	54.5455
If the suicidal adolescent is known to have a diagnosis of a mental illness, the first aider should:
· Seek the permission of the suicidal person to contact their regular doctor or mental health professional about their concerns.		2	80.5556	60.6061	77.4194	86.9565
· Call a mental health centre or crisis telephone line and ask for advice on the situation.		1	69.4444	66.6667
· Call a doctor, psychiatrist or other professional right away for the suicidal person.		1	52.7778	60.6061
· Get the suicidal person to phone an emergency number (i.e. Emergency services, a suicide helpline, emergency mental health services).		1	47.2222	66.6667
· Phone an emergency number without letting the suicidal person know.		1	8.33333	27.2727
· Take the suicidal person to a hospital emergency department.		1	44.4444	48.4848
If the suicidal adolescent is psychotic, the first aider should:
· Discuss with the suicidal person what actions they should take to get help.		1	58.3333	51.5152
· Encourage the suicidal person to get appropriate professional help as soon as possible (i.e. See a mental health professional or someone at a mental health service).		1	61.1111	57.5758
· Seek the permission of the suicidal person to contact their regular doctor or mental health professional about their concerns.		1	66.6667	39.3939
· Call a mental health centre or crisis telephone line and ask for advice on the situation.		1	72.2222	66.6667
· Call a doctor, psychiatrist or other professional right away for the suicidal person.		1	61.1111	57.5758
· Get the suicidal person to phone an emergency number (i.e. Emergency services, a suicide helpline, emergency mental health services).		1	36.1111	48.4848
· Phone an emergency number without letting the suicidal person know.		1	19.4444	39.3939
· Take the suicidal person to a hospital emergency department.		1	66.6667	66.6667
If the suicidal adolescent refuses professional help, the first aider should:
· Discuss with the suicidal person what actions they should take to get help.		1	75	69.697
· Encourage the suicidal person to get appropriate professional help as soon as possible (i.e. See a mental health professional or someone at a mental health service).		1	61.1111	66.6667
· Seek the permission of the suicidal person to contact their regular doctor or mental health professional about their concerns.		1	66.6667	42.4242
· Call a doctor, psychiatrist or other professional right away for the suicidal person.		1	47.2222	57.5758
· Get the suicidal person to phone an emergency number (i.e. Emergency services, a suicide helpline, emergency mental health services).		1	38.8889	51.5152
· Phone an emergency number without letting the suicidal person know.		1	19.4444	45.4545
· Take the suicidal person to a hospital emergency department.		1	44.4444	48.4848
If the suicidal adolescent is reluctant to seek help, the first aider should:
· Seek an agreement with them that they will contact a specific person within a specified timeframe.		1	66.6667	75.7576
· Talk to a health professional for advice on the situation.		1	69.4444	72.7273
· Contact emergency services on their behalf.		1	55.5556	63.6364
The first aider should avoid giving advice to the suicidal adolescent.		1	50	54.5455
In order to reduce suicide risk, it is important for the first aider to try to solve the suicidal adolescent's problems.		1	5.55556	9.09091
The first aider should not try to take on the suicidal adolescent's responsibilities.		2	63.8889	81.8182	74.1935	86.9565
The first aider should develop a safety plan with the suicidal adolescent.		1	55.5556	60.6061
If the suicidal adolescent won't make a safety plan, it is not safe to leave them alone for any period of time. The first aider should make sure someone stays close by the person (in the same room, in visual contact) and get whatever outside resources are available (e.g. family, emergency mental health care or if necessary, the police).		1	66.6667	75.7576
If the suicidal adolescent won't make a safety plan, the first aider should get professional help immediately.		1	61.1111	69.697
If the suicidal adolescent wants to be left alone, and can assure the first aider of their safety, the first aider should agree.		1	11.1111	9.09091
If the suicidal adolescent asks the first aider to promise they will keep the discussion about suicide a secret, they should agree, but tell someone else anyway.		1	2.77778	12.1212
Note: Items denoted with an * were items newly added in Round 2
